# Supplementary material for: Development of the Active Ageing Awareness Questionnaire in Malaysia
Source: Healthcare (Basel). 2021 Apr 22;9(5):499. doi: 10.3390/healthcare9050499 (PMC8146047; doi:10.3390/healthcare9050499)
Supplement: Supplementary file 1 [file healthcare-09-00499-s001.zip]

Archive with 1 entries (1 files):
- healthcare-1109158-supplementary.pdf
